# Supplementary material for: Analysis of the Effects of the Vrn-1 and Ppd-1 Alleles on Adaptive and Agronomic Traits in Common Wheat (Triticum aestivum L.)
Source: Plants (Basel). 2024 May 23;13(11):1453. doi: 10.3390/plants13111453 (PMC11174496; doi:10.3390/plants13111453)
Supplement: Supplementary file 1 [file plants-13-01453-s001.zip]

Archive with 1 entries (1 files):
- plants-2949670-supplementary.pdf
